# Supplementary material for: Validity assessment of the symptom checklist SCL-90-R and shortened versions for the general population in Ukraine
Source: BMC Psychiatry. 2016 Aug 26;16(1):300. doi: 10.1186/s12888-016-1014-3 (PMC5000449; doi:10.1186/s12888-016-1014-3)
Supplement: Additional file 1: — Confirmatory factor analysis of the SCL-90-R in the Ukrainian general population: factor loadings. Results of confirmatory factor analysis. Factor loadings for nine dimensions of the SCL-90-R in 1997, 1999 and 2014 studies that are representative of the Ukrainian population. (XLSX 12 kb) [file 12888_2016_1014_MOESM1_ESM.xlsx]

## Sheet: Sheet1
Additional file 1. Confirmatory factor analysis of the SCL-90-R in the Ukrainian general population: factor loadings
SOMA				OCD				INT				DEPR				ANX
Item	1997	1999	2014	Item	1997	1999	2014	Item	1997	1999	2014	Item	1997	1999	2014	Item	1997	1999	2014
n1	0.528	0.508	0.591	n3	0.686	0.704	0.785	n6	0.58	0.599	0.682	n5	0.458	0.488	0.684	n2	0.61	0.665	0.696
n4	0.743	0.731	0.779	n9	0.645	0.652	0.692	n21	0.651	0.65	0.783	n14	0.691	0.737	0.77	n17	0.632	0.724	0.844
n12	0.702	0.71	0.767	n10	0.497	0.51	0.718	n34	0.732	0.733	0.799	n15	0.607	0.623	0.708	n23	0.676	0.775	0.852
n27	0.63	0.609	0.724	n28	0.645	0.657	0.826	n36	0.721	0.761	0.766	n20	0.653	0.67	0.705	n33	0.725	0.757	0.809
n40	0.658	0.696	0.722	n38	0.625	0.639	0.782	n37	0.684	0.715	0.798	n22	0.633	0.71	0.878	n39	0.611	0.702	0.789
n42	0.652	0.664	0.749	n45	0.653	0.699	0.797	n41	0.716	0.716	0.803	n26	0.596	0.593	0.776	n57	0.729	0.76	0.791
n48	0.767	0.772	0.897	n46	0.651	0.699	0.784	n61	0.713	0.736	0.683	n29	0.624	0.662	0.764	n72	0.717	0.804	0.884
n49	0.817	0.82	0.926	n51	0.743	0.746	0.794	n69	0.709	0.665	0.835	n30	0.709	0.709	0.77	n78	0.703	0.742	0.875
n52	0.827	0.815	0.872	n55	0.786	0.777	0.825	n73	0.719	0.714	0.679	n31	0.74	0.769	0.796	n80	0.756	0.762	0.894
n53	0.786	0.79	0.894	n65	0.69	0.624	0.807					n32	0.682	0.698	0.789	n86	0.723	0.794	0.821
n56	0.893	0.848	0.891									n54	0.602	0.601	0.741
n58	0.79	0.828	0.836									n71	0.656	0.66	0.827
												n79	0.74	0.705	0.9
HOST				PHOB				PARA				PSYC
Item	1997	1999	2014	Item	1997	1999	2014	Item	1997	1999	2014	Item	1997	1999	2014
n11	0.76	0.766	0.8	n13	0.709	0.681	0.825	n8	0.609	0.616	0.778	n7	0.626	0.636	0.808
n24	0.72	0.795	0.725	n25	0.589	0.667	0.826	n18	0.645	0.642	0.659	n16	0.656	0.644	0.8
n63	0.622	0.582	0.784	n47	0.712	0.718	0.777	n43	0.791	0.757	0.835	n35	0.665	0.715	0.859
n67	0.692	0.649	0.819	n50	0.695	0.783	0.853	n68	0.616	0.654	0.799	n62	0.684	0.685	0.828
n74	0.684	0.685	0.772	n70	0.731	0.679	0.774	n76	0.737	0.676	0.788	n77	0.76	0.745	0.859
n81	0.646	0.743	0.798	n75	0.752	0.777	0.861	n83	0.624	0.7	0.772	n84	0.631	0.615	0.797
				n82	0.681	0.773	0.833					n85	0.678	0.635	0.836
												n87	0.784	0.75	0.836
												n88	0.716	0.674	0.852
												n90	0.821	0.834	0.78
SOMA = Somatization; OCD = Оbsessive-Compulsive Disorder; INT = Interpersonal Sensitivity; DEPR = Depression; ANX = Anxiety; HOST = Hostility; PHOB = Phobic Anxiety; PARA = Paranoid Ideation; PSYC = Psychoticism.
