# Supplementary material for: Validity assessment of the symptom checklist SCL-90-R and shortened versions for the general population in Ukraine
Source: BMC Psychiatry. 2016 Aug 26;16(1):300. doi: 10.1186/s12888-016-1014-3 (PMC5000449; doi:10.1186/s12888-016-1014-3)
Supplement: Additional file 2: — Confirmatory factor analysis of the BSI-53 in the Ukrainian general population: factor loadings. Results of confirmatory factor analysis. Factor loadings for nine dimensions of the BSI-53 in 1997, 1999 and 2014 studies that are representative of the Ukrainian population. (XLSX 11 kb) [file 12888_2016_1014_MOESM2_ESM.xlsx]

## Sheet: Sheet1
	Additional file 2. Confirmatory factor analysis of the BSI-53 in the Ukrainian general population: factor loadings
		SOMA				OCD				INT				DEPR				ANX
		Item	1997	1999	2014	Item	1997	1999	2014	Item	1997	1999	2014	Item	1997	1999	2014	Item	1997	1999	2014
		n4	0.706	0.697	0.749	n9	0.631	0.654	0.679	n34	0.685	0.735	0.766	n15	0.638	0.623	0.691	n2	0.609	0.663	0.679
		n12	0.644	0.651	0.75	n28	0.646	0.663	0.823	n37	0.638	0.68	0.762	n29	0.666	0.7	0.763	n23	0.7	0.789	0.849
		n40	0.653	0.691	0.701	n45	0.655	0.709	0.805	n41	0.688	0.677	0.781	n30	0.752	0.749	0.772	n33	0.75	0.773	0.805
		n48	0.751	0.756	0.894	n46	0.663	0.721	0.793	n69	0.633	0.62	0.795	n32	0.724	0.738	0.796	n57	0.748	0.79	0.802
		n49	0.816	0.813	0.919	n51	0.752	0.767	0.794					n54	0.644	0.637	0.757	n72	0.735	0.812	0.889
		n52	0.803	0.801	0.852	n55	0.808	0.808	0.839					n79	0.782	0.739	0.901	n78	0.732	0.76	0.884
		n56	0.892	0.825	0.867
		HOST				PHOB				PARA				PSYC
		Item	1997	1999	2014	Item	1997	1999	2014	Item	1997	1999	2014	Item	1997	1999	2014
		n11	0.741	0.765	0.791	n13	0.696	0.663	0.808	n8	0.594	0.615	0.779	n7	0.586	0.608	0.792
		n24	0.714	0.786	0.711	n47	0.685	0.706	0.76	n18	0.65	0.643	0.667	n77	0.764	0.738	0.85
		n63	0.629	0.579	0.759	n50	0.683	0.772	0.848	n43	0.787	0.744	0.837	n85	0.647	0.6	0.818
		n67	0.692	0.635	0.799	n70	0.702	0.659	0.753	n76	0.728	0.683	0.793	n88	0.699	0.655	0.841
		n74	0.67	0.678	0.762	n75	0.737	0.773	0.855	n83	0.626	0.69	0.77	n90	0.807	0.812	0.754
	SOMA = Somatization; OCD = Оbsessive-Compulsive Disorder; INT = Interpersonal Sensitivity; DEPR = Depression; ANX = Anxiety; HOST = Hostility; PHOB = Phobic Anxiety; PARA = Paranoid Ideation; PSYC = Psychoticism.
