# Supplementary material for: Validity assessment of the symptom checklist SCL-90-R and shortened versions for the general population in Ukraine
Source: BMC Psychiatry. 2016 Aug 26;16(1):300. doi: 10.1186/s12888-016-1014-3 (PMC5000449; doi:10.1186/s12888-016-1014-3)
Supplement: Additional file 3: — Confirmatory factor analysis of the SCL-27 in the Ukrainian general population: factor loadings. Results of confirmatory factor analysis. Factor loadings for six dimensions of the SCL-27 in 1997, 1999 and 2014 studies that are representative of the Ukrainian population. (XLSX 10 kb) [file 12888_2016_1014_MOESM3_ESM.xlsx]

## Sheet: Sheet1
Additional file 3. Confirmatory factor analysis of the SCL-27 in the Ukrainian general population: factor loadings
	VEG				DYS				SOP				DEP
	Item	1997	1999	2014	Item	1997	1999	2014	Item	1997	1999	2014	Item	1997	1999	2014
	n4	0.732	0.702	0.738	n9	0.679	0.714	0.702	n37	0.682	0.725	0.784	n15	0.609	0.627	0.69
	n39	0.714	0.752	0.809	n14	0.74	0.79	0.807	n41	0.716	0.729	0.792	n30	0.684	0.704	0.741
	n40	0.64	0.675	0.709	n51	0.767	0.787	0.804	n61	0.693	0.741	0.653	n54	0.631	0.646	0.749
	n48	0.783	0.765	0.885	n55	0.779	0.797	0.838	n69	0.666	0.643	0.824	n59	0.712	0.755	0.734
	n49	0.815	0.788	0.907
	n53	0.747	0.769	0.868
	AGO				MIS
	Item	1997	1999	2014	Item	1997	1999	2014
	n13	0.77	0.7	0.816	n18	0.683	0.661	0.67
	n25	0.657	0.691	0.819	n68	0.628	0.684	0.816
	n33	0.815	0.786	0.814	n76	0.745	0.686	0.801
	n50	0.723	0.784	0.861	n83	0.642	0.729	0.792
	n82	0.747	0.775	0.813
DEP = Depressive Symptoms; DYS = Dysthymic symptoms; VEG = Vegetative symptoms; AGO = Agoraphobic symptoms; SOP = Symptoms of Social Phobia; MIS = Symptoms of Mistrust.
