# Supplementary material for: Validity assessment of the symptom checklist SCL-90-R and shortened versions for the general population in Ukraine
Source: BMC Psychiatry. 2016 Aug 26;16(1):300. doi: 10.1186/s12888-016-1014-3 (PMC5000449; doi:10.1186/s12888-016-1014-3)
Supplement: Additional file 4: — Confirmatory factor analysis of the BSI-18 in the Ukrainian general population: factor loadings. Results of confirmatory factor analysis. Factor loadings for three dimensions of the BSI-18 in 1997, 1999 and 2014 studies that are representative of the Ukrainian population. (XLSX 9 kb) [file 12888_2016_1014_MOESM4_ESM.xlsx]

## Sheet: Sheet1
	Additional file 4. Confirmatory factor analysis of the BSI-18 in the Ukrainian general population: factor loadings
	SOMA				DEPR				ANX
	Item	1997	1999	2014	Item	1997	1999	2014	Item	1997	1999	2014
	n12	0.656	0.656	0.765	n15	0.609	0.59	0.585	n2	0.644	0.668	0.683
	n40	0.603	0.651	0.671	n29	0.65	0.662	0.772	n33	0.722	0.77	0.802
	n48	0.744	0.741	0.887	n30	0.783	0.787	0.797	n57	0.756	0.794	0.806
	n52	0.828	0.795	0.865	n32	0.717	0.732	0.788	n72	0.728	0.805	0.878
	n56	0.905	0.86	0.891	n54	0.66	0.663	0.742	n78	0.679	0.717	0.846
	n58	0.803	0.841	0.849	n79	0.744	0.691	0.892	n86	0.672	0.777	0.777
	SOMA = Somatization; DEPR = Depression; ANX = Anxiety.
