# Supplementary material for: Validity assessment of the symptom checklist SCL-90-R and shortened versions for the general population in Ukraine
Source: BMC Psychiatry. 2016 Aug 26;16(1):300. doi: 10.1186/s12888-016-1014-3 (PMC5000449; doi:10.1186/s12888-016-1014-3)
Supplement: Additional file 5: — Confirmatory factor analysis of the SCL-14 in the Ukrainian general population: factor loadings. Results of confirmatory factor analysis. Factor loadings for three dimensions of the SCL-14 in 1997, 1999 and 2014 studies that are representative of the Ukrainian population. (XLSX 9 kb) [file 12888_2016_1014_MOESM5_ESM.xlsx]

## Sheet: Sheet1
Additional file 5. Confirmatory factor analysis of the SCL-14 in the Ukrainian general population: factor loadings
VEG				DEP				AGO
Item	1997	1999	2014	Item	1997	1999	2014	Item	1997	1999	2014
n42	0.702	0.706	0.768	n26	0.531	0.519	0.768	n13	0.781	0.689	0.86
n52	0.843	0.814	0.882	n30	0.717	0.722	0.748	n25	0.684	0.748	0.86
n56	0.9	0.867	0.907	n54	0.647	0.684	0.751	n47	0.784	0.78	0.792
n58	0.834	0.871	0.867	n79	0.764	0.697	0.883	n82	0.735	0.799	0.84
				n28	0.578	0.624	0.794
				n77	0.718	0.702	0.821
DEP = Depressive Symptoms; VEG = Vegetative symptoms; AGO = Agoraphobic symptoms.
