# Supplementary material for: Validity assessment of the symptom checklist SCL-90-R and shortened versions for the general population in Ukraine
Source: BMC Psychiatry. 2016 Aug 26;16(1):300. doi: 10.1186/s12888-016-1014-3 (PMC5000449; doi:10.1186/s12888-016-1014-3)
Supplement: Additional file 6: — Confirmatory factor analysis of the SCL-K-9 in the Ukrainian general population: factor loadings. Results of confirmatory factor analysis. Factor loadings for the SCL-K-9 in 1997, 1999 and 2014 studies that are representative of the Ukrainian population. (XLSX 8 kb) [file 12888_2016_1014_MOESM6_ESM.xlsx]

## Sheet: Sheet1
Additional file 6. Confirmatory factor analysis of the SCL-K-9 in the Ukrainian general population: factor loadings
GSI
Item	1997	1999	2014
n24	0.639	0.718	0.65
n28	0.608	0.617	0.797
n31	0.735	0.782	0.803
n34	0.683	0.746	0.789
n43	0.682	0.66	0.777
n57	0.772	0.806	0.822
n58	0.516	0.583	0.72
n75	0.728	0.714	0.812
n77	0.685	0.671	0.804
GSI = Global Severity Index.
