# Supplementary material for: Validity assessment of the symptom checklist SCL-90-R and shortened versions for the general population in Ukraine
Source: BMC Psychiatry. 2016 Aug 26;16(1):300. doi: 10.1186/s12888-016-1014-3 (PMC5000449; doi:10.1186/s12888-016-1014-3)
Supplement: Additional file 7: — Confirmatory factor analysis of the SCL-90-R in the Ukrainian general population: correlations between latent factors. Results of confirmatory factor analysis. Correlations between the latent variables measured by SCL-90-R items in 1997, 1999 and 2014 studies that are representative of the Ukrainian population. (XLSX 10 kb) [file 12888_2016_1014_MOESM7_ESM.xlsx]

## Sheet: Sheet1
	Additional file 7. Confirmatory factor analysis of the SCL-90-R in the Ukrainian general population: correlations between latent factors
		A. 1997 Study
			SOMA	OCD	INT	DEPR	ANX	HOST	PHOB	PARA
		OCD	0.701
		INT	0.499	0.844
		DEPR	0.74	0.902	0.845
		ANX	0.865	0.894	0.797	0.942
		HOST	0.452	0.766	0.773	0.742	0.762
		PHOB	0.665	0.856	0.878	0.858	0.96	0.671
		PARA	0.433	0.814	0.926	0.772	0.769	0.79	0.766
		PSYC	0.537	0.855	0.867	0.857	0.886	0.746	0.847	0.876
		B. 1999 Study
			SOMA	OCD	INT	DEPR	ANX	HOST	PHOB	PARA
		OCD	0.755
		INT	0.587	0.86
		DEPR	0.767	0.917	0.892
		ANX	0.839	0.884	0.857	0.946
		HOST	0.504	0.728	0.823	0.777	0.819
		PHOB	0.724	0.853	0.876	0.858	0.928	0.691
		PARA	0.514	0.857	0.963	0.826	0.826	0.838	0.798
		PSYC	0.639	0.882	0.882	0.899	0.906	0.807	0.895	0.908
		C. 2014 Study
			SOMA	OCD	INT	DEPR	ANX	HOST	PHOB	PARA
		OCD	0.875
		INT	0.784	0.936
		DEPR	0.902	0.974	0.956
		ANX	0.938	0.937	0.921	0.988
		HOST	0.74	0.835	0.898	0.863	0.859
		PHOB	0.83	0.906	0.94	0.937	0.941	0.86
		PARA	0.779	0.899	0.988	0.927	0.91	0.933	0.892
		PSYC	0.835	0.92	0.965	0.955	0.954	0.905	0.96	0.966
	SOMA = Somatization; OCD = Оbsessive-Compulsive Disorder; INT = Interpersonal Sensitivity; DEPR = Depression; ANX = Anxiety; HOST = Hostility; PHOB = Phobic Anxiety; PARA = Paranoid Ideation; PSYC = Psychoticism.
