# Supplementary material for: Validity assessment of the symptom checklist SCL-90-R and shortened versions for the general population in Ukraine
Source: BMC Psychiatry. 2016 Aug 26;16(1):300. doi: 10.1186/s12888-016-1014-3 (PMC5000449; doi:10.1186/s12888-016-1014-3)
Supplement: Additional file 8: — Confirmatory factor analysis of the BSI-53 in the Ukrainian general population: correlations between latent factors. Results of confirmatory factor analysis. Correlations between the latent variables measured by BSI-53 items in 1997, 1999 and 2014 studies that are representative of the Ukrainian population. (XLSX 11 kb) [file 12888_2016_1014_MOESM8_ESM.xlsx]

## Sheet: Sheet1
	Additional file 8. Confirmatory factor analysis of the BSI-53 in the Ukrainian general population: correlations between latent factors
		A. 1997 Study
			SOMA	OCD	INT	DEPR	ANX	HOST	PHOB	PARA
		OCD	0.753
		INT	0.601	0.865
		DEPR	0.677	0.806	0.891
		ANX	0.768	0.87	0.881	0.87
		HOST	0.488	0.722	0.841	0.711	0.807
		PHOB	0.674	0.87	0.999	0.824	0.992	0.72
		PARA	0.471	0.769	0.943	0.729	0.765	0.799	0.801
		PSYC	0.573	0.834	0.921	0.885	0.873	0.734	0.895	0.88
		B. 1999 Study
			SOMA	OCD	INT	DEPR	ANX	HOST	PHOB	PARA
		OCD	0.785
		INT	0.657	0.87
		DEPR	0.709	0.832	0.913
		ANX	0.771	0.833	0.919	0.876
		HOST	0.542	0.683	0.856	0.714	0.857
		PHOB	0.735	0.841	0.976	0.822	0.93	0.718
		PARA	0.539	0.817	0.983	0.772	0.839	0.843	0.816
		PSYC	0.671	0.884	0.959	0.945	0.885	0.808	0.932	0.924
		C. 2014 Study
			SOMA	OCD	INT	DEPR	ANX	HOST	PHOB	PARA
		OCD	0.885
		INT	0.836	0.955
		DEPR	0.885	0.947	0.983
		ANX	0.916	0.917	0.967	0.979
		HOST	0.775	0.832	0.939	0.861	0.878
		PHOB	0.855	0.9	0.987	0.925	0.953	0.873
		PARA	0.784	0.891	0.987	0.91	0.902	0.945	0.896
		PSYC	0.865	0.92	0.994	0.97	0.953	0.908	0.974	0.972
	SOMA = Somatization; OCD = Оbsessive-Compulsive Disorder; INT = Interpersonal Sensitivity; DEPR = Depression; ANX = Anxiety; HOST = Hostility; PHOB = Phobic Anxiety; PARA = Paranoid Ideation; PSYC = Psychoticism.
