# Supplementary material for: Validity assessment of the symptom checklist SCL-90-R and shortened versions for the general population in Ukraine
Source: BMC Psychiatry. 2016 Aug 26;16(1):300. doi: 10.1186/s12888-016-1014-3 (PMC5000449; doi:10.1186/s12888-016-1014-3)
Supplement: Additional file 9: — Confirmatory factor analysis of the SCL-27 in the Ukrainian general population: correlations between latent factors. Results of confirmatory factor analysis. Correlations between the latent variables measured by SCL-27 items in 1997, 1999 and 2014 studies that are representative of the Ukrainian population. (XLSX 10 kb) [file 12888_2016_1014_MOESM9_ESM.xlsx]

## Sheet: Sheet1
	Additional file 9. Confirmatory factor analysis of the SCL-27 in the Ukrainian general population: correlations between latent factors
		A. 1997 Study
			VEG	DYS	SOP	DEP	AGO
		DYS	0.891
		SOP	0.784	0.878
		DEP	0.775	0.775	0.7
		AGO	0.787	0.69	0.516	0.75
		MIS	0.694	0.566	0.411	0.631	0.883
		B. 1999 Study
			VEG	DYS	SOP	DEP	AGO
		DYS	0.849
		SOP	0.62	0.704
		DEP	0.806	0.866	0.759
		AGO	0.793	0.827	0.807	0.833
		MIS	0.514	0.644	0.878	0.72	0.73
		C. 2014 Study
			VEG	DYS	SOP	DEP	AGO
		DYS	0.959
		SOP	0.92	0.909
		DEP	0.959	0.869	0.891
		AGO	0.948	0.852	0.825	0.93
		MIS	0.903	0.787	0.778	0.845	0.977
	DEP = Depressive Symptoms; DYS = Dysthymic symptoms; VEG = Vegetative symptoms; AGO = Agoraphobic symptoms; SOP = Symptoms of Social Phobia; MIS = Symptoms of Mistrust.
