# Supplementary material for: Validity assessment of the symptom checklist SCL-90-R and shortened versions for the general population in Ukraine
Source: BMC Psychiatry. 2016 Aug 26;16(1):300. doi: 10.1186/s12888-016-1014-3 (PMC5000449; doi:10.1186/s12888-016-1014-3)
Supplement: Additional file 10: — Confirmatory factor analysis of the BSI-18 in the Ukrainian general population: correlations between latent factors. Results of confirmatory factor analysis. Correlations between the latent variables measured by BSI-18 items in 1997, 1999 and 2014 studies that are representative of the Ukrainian population. (XLSX 9 kb) [file 12888_2016_1014_MOESM10_ESM.xlsx]

## Sheet: Sheet1
Additional file 10. Confirmatory factor analysis of the BSI-18 in the Ukrainian general population: correlations between latent factors
	A. 1997 Study
		SOMA	DEPR
	DEPR	0.656
	ANX	0.759	0.883
	B. 1999 Study
		SOMA	DEPR
	DEPR	0.704
	ANX	0.761	0.881
	C. 2014 Study
		SOMA	DEPR
	DEPR	0.86
	ANX	0.902	0.984
SOMA = Somatization; DEPR = Depression; ANX = Anxiety.
