# Supplementary material for: Validity assessment of the symptom checklist SCL-90-R and shortened versions for the general population in Ukraine
Source: BMC Psychiatry. 2016 Aug 26;16(1):300. doi: 10.1186/s12888-016-1014-3 (PMC5000449; doi:10.1186/s12888-016-1014-3)
Supplement: Additional file 11: — Confirmatory factor analysis of the SCL-14 in the Ukrainian general population: correlations between latent factors. Results of confirmatory factor analysis. Correlations between the latent variables measured by SCL-14 items in 1997, 1999 and 2014 studies that are representative of the Ukrainian population. (XLSX 9 kb) [file 12888_2016_1014_MOESM11_ESM.xlsx]

## Sheet: Sheet1
Additional file 11. Confirmatory factor analysis of the SCL-14 in the Ukrainian general population: correlations between latent factors
	A. 1997 Study
		VEG	DEP
	DEP	0.642
	AGO	0.618	0.725
	B. 1999 Study
		VEG	DEP
	DEP	0.687
	AGO	0.686	0.735
	C. 2014 Study
		VEG	DEP
	DEP	0.843
	AGO	0.712	0.865
DEP = Depressive Symptoms; VEG = Vegetative symptoms; AGO = Agoraphobic symptoms.
